# Supplementary material for: Oncogenic Potential of Bisphenol A and Common Environmental Contaminants in Human Mammary Epithelial Cells
Source: Int J Mol Sci. 2020 May 25;21(10):3735. doi: 10.3390/ijms21103735 (PMC7279350; doi:10.3390/ijms21103735)
Supplement: Supplementary file 1 [file ijms-21-03735-s001.zip]

Archive with 4 entries (4 files):
- Suppl table S1 - methylation-  breast manu-v3.xlsx
- Supplementary Figure S3.tif
- Supp Fig S#1 - HME1 cell cycle .pdf
- Supp Fig S#2 - MCF-7 cell cycle.pdf
