# Supplementary material for: Oncogenic Potential of Bisphenol A and Common Environmental Contaminants in Human Mammary Epithelial Cells
Source: Int J Mol Sci. 2020 May 25;21(10):3735. doi: 10.3390/ijms21103735 (PMC7279350; doi:10.3390/ijms21103735)
Supplement: Supplementary file 1 [file ijms-21-03735-s001.zip › Suppl table S1 - methylation- breast manu-v3.xlsx]

## Sheet: Satu MS-MLPA ME001C2 Cell lines
Sample Name	Panel	Size 1	Peak Area 1	Size 2	Peak Area 2	Size 3	Peak Area 3	Size 4	Peak Area 4	Size 5	Peak Area 5	Size 6	Peak Area 6	Size 7	Peak Area 7	Size 8	Peak Area 8	Size 9	Peak Area 9	Size 10	Peak Area 10	Size 11	Peak Area 11	Size 12	Peak Area 12	Size 13	Peak Area 13	Size 14	Peak Area 14	Size 15	Peak Area 15	Size 16	Peak Area 16	Size 17	Peak Area 17	Size 18	Peak Area 18	Size 19	Peak Area 19	Size 20	Peak Area 20	Size 21	Peak Area 21	Size 22	Peak Area 22	Size 23	Peak Area 23	Size 24	Peak Area 24
01_MCF7_BPA_ME001C2_MSMLPA_lig	MLPA	54.7	11250.0	62.08	13114.0	67.74	5777.0	73.98	8847.0	80.04	5965.0	83.87	26624.0	87.72	45860.0	91.74	24921.0	97.18	46769.0	101.31	11490.0	121.54	3389.0	133.4	35434.0	140.92	28995.0	147.18	26564.0	154.38	10391.0	161.18	16977.0	167.08	26439.0	175.94	32271.0	184.24	17886.0	192.8	18629.0	201.46	35608.0	211.16	17825.0	219.1	26606.0	228.01	23997.0
02_MCF7_BPA_ME001C2_MSMLPA_ligdig	MLPA	61.86	8568.0	67.8	7401.0	73.97	10218.0	80.26	6658.0	83.95	9855.0	87.82	46933.0	91.7	25408.0	97.17	53843.0	101.33	15073.0	121.59	3811.0	133.55	38634.0	140.91	7343.0	147.17	6103.0	154.27	11171.0	175.88	34900.0	192.8	20656.0	201.31	34344.0	211.11	4450.0	219.12	1867.0	227.79	26589.0	236.97	16121.0	255.35	21702.0	264.72	13259.0	280.03	37133.0
03_MCF7_MXC_ME001C2_MSMLPA_lig	MLPA	54.66	11958.0	62.16	20733.0	67.95	11383.0	73.99	16846.0	80.18	8248.0	83.99	25165.0	87.8	61879.0	91.8	31870.0	97.2	55943.0	101.3	21302.0	121.49	4853.0	133.44	64266.0	140.92	33239.0	147.19	46955.0	154.31	11931.0	161.0	12313.0	167.02	42080.0	175.83	34168.0	184.26	21391.0	192.8	33983.0	201.29	57049.0	211.12	10840.0	219.19	25290.0	228.07	35009.0
04_MCF7_MXC_ME001C2_MSMLPA_ligdig	MLPA	61.93	19924.0	67.66	13459.0	73.8	18837.0	79.91	11784.0	83.94	14245.0	87.64	82581.0	91.51	44934.0	96.99	82834.0	101.15	31169.0	121.35	7241.0	133.34	80095.0	147.14	26545.0	154.21	13851.0	175.82	45480.0	192.76	38321.0	201.31	67234.0	211.1	2746.0	227.94	49903.0	255.3	29893.0	264.81	47061.0	280.09	65000.0	308.78	36740.0	318.91	3954.0	326.51	14425.0
05_MCF7_HBCD_ME001C2_MSMLPA_lig	MLPA	54.55	7311.0	62.1	40373.0	68.09	27231.0	73.98	35850.0	80.18	22651.0	83.82	16297.0	87.81	27544.0	91.81	12196.0	97.21	37622.0	101.31	9909.0	121.65	9472.0	133.62	25273.0	141.07	14358.0	147.23	16433.0	154.3	5355.0	161.0	8806.0	167.02	18063.0	175.83	15816.0	184.09	6932.0	192.8	15420.0	201.29	24048.0	211.11	6637.0	219.16	11944.0	227.87	15881.0
06_MCF7_HBCD_ME001C2_MSMLPA_ligdig	MLPA	61.9	64892.0	67.91	52225.0	73.96	64161.0	80.09	40036.0	87.83	65046.0	91.53	31908.0	97.0	82418.0	101.17	26052.0	121.38	25342.0	133.47	59046.0	140.57	4570.0	147.14	18193.0	154.21	11746.0	175.81	33155.0	192.81	27007.0	201.32	50754.0	211.19	3034.0	227.99	40450.0	255.37	21134.0	264.78	36563.0	279.98	49424.0	308.66	25104.0	318.87	4290.0	326.36	10568.0
07_MCF7_NP_ME001C2_MSMLPA_lig	MLPA	54.38	7825.0	62.1	62116.0	67.93	35745.0	73.98	45969.0	80.19	29455.0	83.82	18857.0	87.81	41037.0	91.81	22925.0	97.21	52418.0	101.3	14754.0	121.49	15237.0	133.44	38685.0	140.92	22335.0	147.19	25021.0	154.31	7325.0	161.17	8530.0	167.16	22018.0	175.77	19756.0	184.17	12761.0	192.84	19651.0	201.29	29691.0	211.11	6344.0	219.16	16332.0	227.87	25236.0
08_MCF7_NP_ME001C2_MSMLPA_ligdig	MLPA	61.76	77972.0	67.83	58539.0	73.97	84161.0	80.08	59863.0	87.82	87277.0	91.69	43678.0	97.17	114430.0	101.32	24337.0	121.49	31608.0	133.39	66672.0	140.53	3376.0	147.18	27935.0	154.2	12383.0	175.83	44357.0	192.93	35444.0	201.3	59569.0	211.21	4042.0	227.97	53643.0	255.35	29162.0	264.66	44213.0	280.02	62291.0	308.61	33861.0	318.91	3089.0	326.33	16659.0
09_MCF7_OP_ME001C2_MSMLPA_lig	MLPA	54.52	13654.0	62.19	10150.0	67.97	5725.0	73.99	8916.0	80.15	4748.0	83.76	32146.0	87.72	31741.0	91.69	15970.0	97.23	40865.0	101.29	13111.0	121.54	2700.0	133.45	34191.0	140.92	14383.0	147.19	25027.0	154.31	6837.0	161.17	8483.0	167.14	22448.0	175.89	18777.0	184.25	9358.0	192.88	14538.0	201.44	27721.0	211.21	6401.0	219.07	16375.0	227.9	18984.0
10_MCF7_OP_ME001C2_MSMLPA_ligdig	MLPA	62.02	22149.0	67.88	16447.0	73.98	26609.0	80.05	15077.0	87.73	94064.0	91.75	50218.0	97.19	117801.0	101.31	34252.0	121.61	10533.0	133.43	100261.0	147.19	30253.0	154.31	19642.0	175.66	55402.0	192.8	39076.0	201.29	74188.0	211.14	5668.0	227.95	63182.0	255.32	37796.0	264.73	73199.0	279.99	86485.0	308.73	45225.0	318.95	8968.0	326.48	24535.0	337.16	55198.0
11_MCF7_PHIP_ME001C2_MSMLPA_lig	MLPA	54.68	18647.0	62.19	43085.0	68.14	24146.0	73.99	40430.0	79.98	19544.0	83.93	39090.0	87.72	72744.0	91.69	34680.0	97.23	94098.0	101.29	27368.0	121.54	11974.0	133.45	83273.0	140.92	42788.0	147.19	57593.0	154.31	16034.0	161.17	16047.0	167.14	50241.0	175.89	45706.0	184.25	26982.0	192.88	39426.0	201.44	64382.0	211.18	18624.0	219.17	41877.0	227.97	45750.0
12_MCF7_PHIP_ME001C2_MSMLPA_ligdig	MLPA	61.95	17196.0	67.85	9345.0	73.8	17105.0	80.05	9569.0	83.89	8124.0	87.73	33297.0	91.58	18154.0	97.01	47203.0	101.15	12945.0	121.47	6840.0	133.38	32790.0	147.19	10099.0	154.14	5907.0	175.76	20048.0	192.89	16342.0	201.46	26889.0	211.21	1508.0	228.1	23589.0	255.41	13818.0	264.84	25661.0	280.14	33631.0	308.73	16882.0	318.95	3530.0	326.48	9743.0
13_MCF7_DMSO_ME001C2_MSMLPA_lig	MLPA	54.62	13591.0	62.06	18137.0	67.98	13027.0	73.99	15670.0	80.18	6709.0	83.81	28599.0	87.8	47810.0	91.8	21787.0	97.2	61542.0	101.46	15412.0	121.62	4728.0	133.49	45673.0	141.07	28035.0	147.23	30473.0	154.3	8915.0	161.17	9006.0	167.14	28993.0	175.89	26538.0	184.25	13734.0	192.88	22924.0	201.44	33671.0	211.19	8713.0	219.19	21623.0	228.0	27330.0
14_MCF7_DMSO_ME001C2_MSMLPA_ligdig	MLPA	61.87	20024.0	67.9	12046.0	73.98	19065.0	80.02	11288.0	87.82	68549.0	91.64	35253.0	97.21	89062.0	101.3	25810.0	121.49	7268.0	133.44	64696.0	147.19	19050.0	154.31	11731.0	175.78	40472.0	192.84	31334.0	201.28	45211.0	211.23	2944.0	227.93	42742.0	255.28	24735.0	264.79	38935.0	279.96	55109.0	308.72	26471.0	319.08	3986.0	326.57	13964.0	337.19	29625.0
15_MCF7_Untreated_ME001C2_MSMLPA_lig	MLPA	54.36	16685.0	61.97	32510.0	67.94	19188.0	74.01	32095.0	80.28	19832.0	83.69	37439.0	87.8	68314.0	91.91	31954.0	97.41	81526.0	101.59	19045.0	121.73	10755.0	133.63	65849.0	140.85	36673.0	147.27	49079.0	154.4	11531.0	161.14	15360.0	167.32	47438.0	175.86	42273.0	184.34	26329.0	192.91	35512.0	201.4	51779.0	211.07	15986.0	219.19	38504.0	227.94	41873.0
16_MCF7_Untreated_ME001C2_MSMLPA_ligdig	MLPA	62.08	23160.0	68.0	16561.0	73.99	22600.0	80.15	12638.0	84.1	10612.0	87.72	49728.0	91.69	25429.0	97.23	64668.0	101.45	14922.0	121.58	9360.0	133.35	49089.0	147.04	15058.0	154.3	9408.0	175.96	32952.0	192.96	20702.0	201.42	36956.0	211.25	2331.0	227.89	31046.0	255.38	20490.0	264.76	40135.0	280.05	47328.0	308.79	21309.0	319.19	5294.0	326.59	13010.0
17_HME1_BPA_ME001C2_MSMLPA_lig	MLPA	54.68	13475.0	61.94	20049.0	67.75	12551.0	73.79	18066.0	80.12	8699.0	84.01	29523.0	87.73	41123.0	91.64	30260.0	96.97	33688.0	101.17	23157.0	121.4	5158.0	133.48	20978.0	140.96	36525.0	147.14	28560.0	154.21	14997.0	161.02	22800.0	166.81	25952.0	175.63	36335.0	184.07	39520.0	192.64	18360.0	201.15	46558.0	211.05	22688.0	219.14	25089.0	227.89	22543.0
18_HME1_BPA_ME001C2_MSMLPA_ligdig	MLPA	61.85	20860.0	67.7	16752.0	73.78	22030.0	79.98	13747.0	84.26	11950.0	87.65	65923.0	91.58	41811.0	96.95	45356.0	101.17	33163.0	121.45	9453.0	133.25	30480.0	141.0	4958.0	147.1	3142.0	154.22	17777.0	175.74	49052.0	192.73	2850.0	201.33	60675.0	211.29	7194.0	228.06	33444.0	237.2	10199.0	255.5	40015.0	264.82	5315.0	280.15	43941.0	308.76	24851.0
19_HME1_MXC_ME001C2_MSMLPA_lig	MLPA	54.59	14538.0	61.96	8766.0	73.95	8720.0	84.26	36247.0	87.65	51500.0	91.58	27471.0	96.95	28551.0	101.19	15282.0	105.62	22220.0	121.55	2203.0	133.42	40804.0	141.15	31418.0	147.13	32118.0	154.1	14745.0	161.04	25928.0	166.91	31285.0	175.68	36170.0	184.23	24407.0	192.9	15884.0	201.33	36917.0	211.16	25332.0	219.16	26908.0	228.0	20597.0	237.02	23285.0
20_HME1_MXC_ME001C2_MSMLPA_ligdig	MLPA	61.85	8793.0	67.42	8612.0	73.76	10862.0	87.65	71915.0	91.46	38349.0	97.09	49941.0	101.19	22550.0	105.63	37730.0	121.45	4413.0	133.38	59545.0	154.11	25487.0	175.61	55984.0	201.18	58469.0	211.12	12795.0	227.98	39286.0	255.33	35787.0	280.02	41103.0	308.69	19975.0	336.87	24853.0	363.96	15691.0	388.72	29036.0	417.11	24277.0	443.37	10874.0	471.37	13968.0
21_HME1_HBCD_ME001C2_MSMLPA_lig	MLPA	54.74	20224.0	61.9	46738.0	67.91	29273.0	73.96	40327.0	80.09	24016.0	84.31	50841.0	87.83	95756.0	91.53	65110.0	97.0	70097.0	101.17	46981.0	121.44	14549.0	133.5	41234.0	141.1	79464.0	146.99	59798.0	154.09	22488.0	161.2	50853.0	167.0	58504.0	175.82	78139.0	184.22	82919.0	192.72	33788.0	201.15	95165.0	211.03	51137.0	219.1	50844.0	227.84	42798.0
22_HME1_HBCD_ME001C2_MSMLPA_ligdig	MLPA	61.76	35611.0	67.82	26173.0	73.77	36081.0	79.83	23335.0	87.73	90017.0	91.51	55077.0	96.93	66038.0	101.02	46357.0	121.5	14637.0	133.41	40279.0	141.15	6160.0	154.1	25143.0	175.68	68155.0	201.17	84445.0	211.05	11537.0	227.81	47333.0	237.04	16103.0	255.35	58230.0	280.09	64463.0	308.69	33499.0	326.36	18901.0	336.9	36091.0	345.43	23609.0	357.58	3253.0
23_HME1_NP_ME001C2_MSMLPA_lig	MLPA	54.68	15292.0	61.94	24115.0	67.75	13635.0	73.96	22267.0	84.2	41529.0	87.74	119005.0	91.64	70012.0	97.15	77251.0	101.16	57579.0	121.47	8204.0	133.5	49186.0	140.96	94845.0	147.14	83565.0	154.21	29936.0	161.02	62801.0	166.99	75111.0	175.81	94691.0	184.08	99609.0	192.81	45589.0	201.32	104644.0	211.19	64592.0	219.26	67856.0	227.99	49791.0	237.06	64760.0
24_HME1_NP_ME001C2_MSMLPA_ligdig	MLPA	62.04	14682.0	67.97	12286.0	73.76	15010.0	79.84	10787.0	87.74	90183.0	91.52	59404.0	96.93	71015.0	101.19	50187.0	121.43	6792.0	133.37	40304.0	140.99	5186.0	154.11	30487.0	175.61	72442.0	201.35	77985.0	211.27	11707.0	227.93	47024.0	237.03	9736.0	255.4	45815.0	280.05	57173.0	308.69	28580.0	326.43	16040.0	336.87	31283.0	345.53	18470.0	364.1	9531.0
25_HME1_OP_ME001C2_MSMLPA_lig	MLPA	54.73	17525.0	61.88	24940.0	67.72	16408.0	73.78	24917.0	79.95	11012.0	84.37	42616.0	87.74	75937.0	91.64	46333.0	96.97	54359.0	101.17	35248.0	121.5	6433.0	133.46	31155.0	141.15	67716.0	147.14	37993.0	154.21	25366.0	161.03	38690.0	166.84	40516.0	175.69	58248.0	184.16	54123.0	192.77	24805.0	201.32	66968.0	211.25	32035.0	219.19	34268.0	227.97	34910.0
26_HME1_OP_ME001C2_MSMLPA_ligdig	MLPA	61.79	20510.0	67.84	15698.0	73.77	22684.0	79.99	13653.0	87.83	79349.0	91.59	55035.0	97.13	56977.0	101.18	44160.0	121.45	8676.0	133.44	33345.0	154.1	23065.0	175.63	60226.0	201.17	66445.0	210.99	10413.0	227.83	39767.0	236.85	10377.0	255.24	50706.0	280.03	49623.0	308.59	27993.0	326.34	16453.0	336.88	30058.0	345.53	18807.0	357.93	2522.0	364.22	9577.0
27_HME1_PHIP_ME001C2_MSMLPA_lig	MLPA	54.54	11228.0	61.68	12817.0	67.7	7357.0	73.78	11738.0	79.98	5803.0	84.26	27970.0	87.65	55945.0	91.58	33058.0	97.13	33764.0	101.18	27330.0	121.52	4007.0	133.47	22213.0	141.15	44728.0	147.14	28131.0	154.21	15378.0	161.03	27412.0	166.83	28019.0	175.69	41419.0	183.99	47267.0	192.77	17629.0	201.16	49553.0	211.1	28073.0	219.06	28049.0	227.85	24094.0
28_HME1_PHIP_ME001C2_MSMLPA_ligdig	MLPA	61.85	9810.0	67.7	6739.0	73.78	9642.0	79.8	5900.0	87.64	47583.0	91.4	27793.0	96.95	35119.0	101.01	25729.0	121.45	4086.0	133.44	22865.0	140.95	4106.0	154.1	14866.0	175.8	38350.0	201.33	42890.0	211.14	5488.0	227.94	24255.0	237.1	8938.0	255.42	30057.0	280.12	33553.0	308.59	17188.0	326.45	10705.0	336.91	19856.0	345.43	11496.0	364.06	6105.0
29_HME1_DMSO_ME001C2_MSMLPA_lig	MLPA	54.85	17611.0	61.77	12551.0	67.92	9440.0	73.79	11446.0	84.37	44616.0	87.73	82600.0	91.46	48189.0	96.97	45139.0	101.17	39509.0	121.4	4182.0	133.48	36216.0	140.96	66431.0	147.14	50478.0	154.21	22532.0	161.02	40543.0	166.82	45928.0	175.64	62612.0	184.08	66261.0	192.81	26102.0	201.32	68942.0	211.21	39727.0	219.13	40091.0	227.87	36103.0	237.12	42766.0
30_HME1_DMSO_ME001C2_MSMLPA_ligdig	MLPA	61.79	18582.0	73.95	15439.0	87.65	129552.0	91.58	83461.0	96.95	91217.0	101.19	72493.0	121.55	6841.0	133.42	54658.0	141.15	12242.0	154.1	38081.0	175.68	99911.0	201.33	104605.0	211.17	18343.0	228.03	63282.0	237.05	21813.0	255.44	73551.0	280.05	75914.0	308.64	40321.0	326.4	23686.0	336.9	42172.0	345.43	25553.0	363.97	11715.0	371.4	5394.0	380.84	23769.0
31_HME1_Untreated_ME001C2_MSMLPA_lig	MLPA	54.53	16674.0	61.91	19756.0	67.57	12128.0	73.81	18227.0	80.04	9557.0	83.88	38530.0	87.72	55496.0	91.75	30739.0	97.19	36204.0	101.32	18458.0	105.77	27302.0	121.67	5081.0	133.63	49497.0	141.07	46390.0	147.23	44162.0	154.13	19219.0	161.0	31954.0	167.02	38336.0	175.83	44880.0	184.09	29794.0	192.81	21938.0	201.29	46734.0	211.1	32162.0	219.16	33168.0
32_HME1_Untreated_ME001C2_MSMLPA_ligdig	MLPA	61.99	23750.0	67.69	15329.0	73.8	21504.0	80.08	12355.0	83.77	11737.0	87.64	72929.0	91.69	38569.0	97.17	41348.0	101.32	20579.0	105.78	34404.0	121.56	8373.0	133.41	61543.0	154.31	26493.0	175.76	56771.0	201.46	58086.0	211.18	15287.0	228.04	39738.0	255.33	43874.0	279.93	41747.0	308.65	20886.0	326.55	2010.0	337.15	26581.0	357.63	3155.0	364.02	19752.0
33_HCT116_BPA_ME001C2_MSMLPA_lig	MLPA	54.9	11668.0	61.88	21633.0	67.89	16892.0	73.78	19227.0	79.94	11194.0	84.19	29990.0	87.73	39076.0	91.46	19331.0	96.97	32099.0	101.0	9058.0	121.36	6359.0	133.22	26972.0	141.0	26307.0	147.1	23075.0	154.05	9300.0	161.03	18596.0	166.85	22634.0	175.56	27548.0	184.08	16966.0	192.56	13386.0	201.17	25467.0	211.16	18939.0	218.99	24382.0	227.82	15165.0
34_HCT116_BPA_ME001C2_MSMLPA_ligdig	MLPA	61.85	44994.0	67.6	29529.0	73.76	41344.0	79.87	28104.0	84.39	16801.0	87.65	81365.0	91.45	38216.0	96.91	67330.0	101.03	22045.0	121.37	17076.0	133.36	56270.0	140.99	21384.0	147.09	6603.0	154.11	18503.0	175.61	60380.0	192.64	27770.0	201.18	49976.0	211.14	10975.0	219.07	6450.0	227.86	38852.0	236.98	46510.0	255.42	45070.0	279.98	51849.0	308.65	20982.0
35_HCT116_MXC_ME001C2_MSMLPA_lig	MLPA	54.82	14639.0	61.78	68301.0	67.56	38493.0	73.93	55693.0	79.87	34431.0	84.57	28652.0	87.65	68632.0	91.46	28172.0	96.91	56329.0	101.03	15299.0	121.48	14831.0	133.34	48693.0	140.99	47346.0	147.08	40776.0	153.99	14685.0	161.05	31704.0	166.84	35367.0	175.73	55196.0	184.04	28345.0	192.64	19003.0	201.19	43915.0	211.01	33603.0	218.98	46926.0	227.8	26263.0
36_HCT116_MXC_ME001C2_MSMLPA_ligdig	MLPA	61.89	54975.0	67.81	41912.0	73.94	53052.0	79.98	32006.0	84.62	14025.0	87.65	72739.0	91.4	30343.0	96.77	56999.0	101.03	15067.0	121.4	20881.0	133.38	50223.0	141.15	16709.0	146.94	4061.0	153.92	15878.0	175.62	61848.0	192.82	22363.0	201.34	43611.0	211.25	6971.0	219.14	7613.0	227.87	28547.0	237.11	39471.0	255.42	31260.0	264.84	2866.0	280.14	48483.0
37_HCT116_HBCD_ME001C2_MSMLPA_lig	MLPA	54.84	10876.0	61.8	37965.0	67.76	26005.0	73.76	40352.0	80.21	27824.0	84.34	30186.0	87.75	68565.0	91.53	34041.0	96.94	57280.0	121.43	13537.0	133.37	45257.0	140.99	52150.0	147.09	47154.0	153.93	18400.0	161.04	37657.0	166.78	39575.0	175.61	58678.0	184.06	32713.0	192.65	21762.0	201.18	51979.0	211.13	36932.0	219.07	50105.0	228.01	29414.0	237.13	42887.0
38_HCT116_HBCD_ME001C2_MSMLPA_ligdig	MLPA	61.75	52461.0	67.72	31486.0	73.75	53165.0	79.9	32046.0	87.55	89255.0	91.39	41849.0	96.88	76230.0	101.04	20731.0	121.42	19486.0	133.51	57510.0	140.99	20336.0	147.09	6213.0	153.93	19959.0	175.36	73390.0	192.56	31847.0	201.19	65006.0	211.06	11794.0	219.07	6815.0	227.75	41345.0	236.96	54315.0	255.21	50065.0	264.77	2894.0	280.15	66944.0	308.62	22513.0
39_HCT116_NP_ME001C2_MSMLPA_lig	MLPA	54.82	12535.0	61.6	61539.0	67.56	36808.0	73.76	51115.0	80.06	29171.0	84.4	33983.0	87.66	108442.0	91.46	46661.0	96.91	80607.0	101.02	22692.0	121.3	17602.0	133.14	76123.0	141.03	83842.0	147.04	65025.0	154.12	29647.0	161.04	49688.0	166.78	67978.0	175.61	78111.0	183.88	51367.0	192.64	42769.0	201.18	70614.0	210.97	52995.0	218.91	69561.0	227.7	47235.0
40_HCT116_NP_ME001C2_MSMLPA_ligdig	MLPA	61.81	62971.0	67.67	41243.0	73.75	60261.0	80.06	40630.0	87.66	126217.0	91.29	70768.0	96.73	114450.0	100.86	37072.0	121.26	24291.0	133.26	89324.0	141.04	27091.0	147.05	6077.0	153.94	35100.0	175.41	110695.0	192.69	47293.0	201.2	85347.0	211.12	15051.0	218.98	9756.0	227.88	66319.0	237.12	79929.0	255.27	66213.0	280.11	80900.0	308.75	33507.0	336.83	49602.0
41_HCT116_OP_ME001C2_MSMLPA_lig	MLPA	55.0	8589.0	61.78	42220.0	67.56	23659.0	73.76	33614.0	79.87	17371.0	84.39	18942.0	87.65	55535.0	91.45	25838.0	96.91	47888.0	101.04	9997.0	121.4	11454.0	133.5	37149.0	141.19	38027.0	147.09	34200.0	153.93	11305.0	160.88	26838.0	166.64	26972.0	175.54	42375.0	183.89	23979.0	192.73	20944.0	201.19	34864.0	211.04	28496.0	219.03	34561.0	227.88	22549.0
42_HCT116_OP_ME001C2_MSMLPA_ligdig	MLPA	61.78	63205.0	67.56	42366.0	73.76	59551.0	79.87	38854.0	87.65	94660.0	91.46	46642.0	96.91	82344.0	101.02	25834.0	121.23	22717.0	133.3	67558.0	141.04	21726.0	147.24	8826.0	154.12	24629.0	175.66	81243.0	192.6	38268.0	201.18	64477.0	211.18	13914.0	219.14	11223.0	227.78	46348.0	236.94	63622.0	255.27	50342.0	280.08	69611.0	308.74	26246.0	336.86	38377.0
43_HCT116_PHIP_ME001C2_MSMLPA_lig	MLPA	55.01	7987.0	61.8	54418.0	67.93	30736.0	73.94	43757.0	79.84	29303.0	84.69	16033.0	87.56	37213.0	91.34	18377.0	96.75	34924.0	100.85	10329.0	121.21	14979.0	133.29	30167.0	141.04	27581.0	147.04	25754.0	154.12	8641.0	161.05	19123.0	166.62	21162.0	175.49	30314.0	183.97	15642.0	192.6	12503.0	201.19	24619.0	211.01	18847.0	218.98	21831.0	227.8	16549.0
44_HCT116_PHIP_ME001C2_MSMLPA_ligdig	MLPA	61.71	63973.0	67.88	34630.0	73.75	54287.0	79.87	35104.0	87.65	51034.0	91.28	20671.0	96.91	44306.0	100.87	12805.0	121.33	21281.0	133.48	35805.0	141.19	12245.0	153.93	12998.0	175.42	39564.0	192.69	17668.0	201.19	31340.0	211.08	5847.0	219.09	2360.0	227.96	22898.0	237.0	26895.0	255.25	24629.0	280.18	35905.0	308.57	12906.0	336.83	20254.0	357.89	5426.0
45_HCT116_DMSO_ME001C2_MSMLPA_lig	MLPA	54.98	17939.0	61.86	88829.0	67.63	54926.0	73.79	72595.0	79.73	41796.0	84.29	32694.0	87.64	67954.0	91.51	28697.0	96.99	65647.0	101.01	11671.0	105.55	2341.0	121.44	24491.0	133.5	44638.0	141.11	53539.0	147.18	45323.0	154.03	21183.0	161.02	42574.0	166.8	42830.0	175.59	60773.0	183.99	32618.0	192.68	26606.0	201.15	45386.0	211.17	37799.0	219.06	45625.0
46_HCT116_DMSO_ME001C2_MSMLPA_ligdig	MLPA	61.8	72686.0	67.76	42099.0	73.76	69090.0	80.02	45866.0	84.51	12980.0	87.56	63226.0	91.34	31132.0	96.93	55934.0	101.03	13786.0	121.28	25572.0	133.33	49182.0	140.99	17399.0	147.09	2409.0	154.11	15555.0	175.67	53705.0	192.78	23842.0	201.35	41280.0	211.32	7008.0	219.27	5292.0	227.89	28953.0	237.19	36154.0	255.46	34897.0	280.18	43966.0	308.69	15517.0
47_HCT116_Untreated_ME001C2_MSMLPA_lig	MLPA	54.61	12509.0	61.93	20472.0	67.83	10806.0	73.8	17105.0	79.91	6230.0	83.94	26298.0	87.64	35684.0	91.69	20026.0	96.99	35601.0	101.16	10327.0	121.59	5767.0	133.55	30228.0	140.92	28024.0	147.18	28150.0	154.2	10396.0	161.02	21116.0	166.95	23743.0	175.71	32739.0	184.24	19804.0	192.89	15705.0	201.3	30036.0	211.23	22374.0	219.22	25475.0	227.87	17298.0
48_HCT116_Untreated_ME001C2_MSMLPA_ligdig	MLPA	54.82	7359.0	61.86	26287.0	67.97	17219.0	73.79	23273.0	80.08	14450.0	84.12	16900.0	87.64	57516.0	91.52	25424.0	96.99	43509.0	101.16	14919.0	121.45	10777.0	133.31	42781.0	140.96	12142.0	154.21	13789.0	175.7	45619.0	192.72	20119.0	201.31	42215.0	211.11	5882.0	219.12	4599.0	227.79	25004.0	236.97	31280.0	255.35	31176.0	280.03	38242.0	308.7	14159.0
49_HCoEPIC_BPA_ME001C2_MSMLPA_lig	MLPA	54.92	17305.0	61.76	13807.0	67.82	8116.0	73.77	12963.0	84.32	40127.0	87.56	76556.0	91.52	43186.0	96.93	44854.0	101.01	23075.0	105.43	36483.0	121.33	4348.0	133.22	64648.0	140.99	56668.0	147.09	55839.0	154.11	23370.0	161.04	43789.0	166.91	52597.0	175.68	65005.0	184.06	41888.0	192.73	30943.0	201.34	57440.0	211.04	44362.0	219.08	48011.0	227.79	37824.0
50_HCoEPIC_BPA_ME001C2_MSMLPA_ligdig	MLPA	61.88	9288.0	67.89	5370.0	73.78	8445.0	84.37	14752.0	87.74	57887.0	91.47	28311.0	96.97	33752.0	101.0	16925.0	105.52	24325.0	121.26	3360.0	133.24	44439.0	154.05	17340.0	175.57	45368.0	201.33	43236.0	211.12	5409.0	227.89	28046.0	255.33	28684.0	280.15	35778.0	308.76	15920.0	337.08	21167.0	364.03	14756.0	388.79	27729.0	417.11	23459.0	443.34	11385.0
51_HCoEPIC_MXC_ME001C2_MSMLPA_lig	MLPA	54.93	14717.0	61.79	14647.0	67.84	8863.0	73.77	14005.0	79.98	8933.0	84.44	33659.0	87.65	66082.0	91.4	40008.0	96.77	34239.0	100.84	22500.0	105.41	36496.0	133.21	63224.0	141.0	60016.0	147.1	56457.0	154.04	19987.0	160.86	40186.0	166.53	49536.0	175.44	57633.0	183.82	37718.0	192.69	28484.0	201.17	54115.0	211.04	41148.0	219.07	34644.0	227.94	36150.0
52_HCoEPIC_MXC_ME001C2_MSMLPA_ligdig	MLPA	61.67	12010.0	67.6	8066.0	73.76	12724.0	79.69	7198.0	84.38	13076.0	87.64	66808.0	91.27	38853.0	96.9	37830.0	100.86	21768.0	105.34	35088.0	121.3	5037.0	133.34	58483.0	153.93	23457.0	175.61	52332.0	201.18	49436.0	210.99	8874.0	227.74	34541.0	255.18	37168.0	280.12	37756.0	308.69	19056.0	336.7	23767.0	364.03	16815.0	388.87	32066.0	417.32	26527.0
53_HCoEPIC_HBCD_ME001C2_MSMLPA_lig	MLPA	54.81	10376.0	61.72	7961.0	73.77	6977.0	84.45	24231.0	87.66	59895.0	91.41	31309.0	96.96	34097.0	101.02	17417.0	105.45	24545.0	133.42	50257.0	140.95	44655.0	146.94	44866.0	153.92	17355.0	161.04	32675.0	166.74	37600.0	175.68	50150.0	184.06	32228.0	192.73	22044.0	201.17	40244.0	211.17	33293.0	219.02	32721.0	227.87	27662.0	236.89	30022.0	244.91	43893.0
54_HCoEPIC_HBCD_ME001C2_MSMLPA_ligdig	MLPA	61.61	21918.0	67.49	13622.0	73.6	18854.0	87.65	136705.0	91.22	72107.0	96.77	79001.0	100.85	41801.0	105.45	64760.0	121.37	7915.0	133.24	105421.0	153.86	41879.0	175.39	101337.0	201.0	97387.0	211.02	16737.0	227.73	65334.0	255.31	70748.0	280.07	78622.0	308.72	35956.0	336.75	46141.0	363.97	33063.0	388.9	59206.0	417.3	49924.0	443.42	22833.0	471.1	31125.0
55_HCoEPIC_NP_ME001C2_MSMLPA_lig	MLPA	54.76	10990.0	61.61	12764.0	67.49	7753.0	73.6	11314.0	79.8	8281.0	84.44	27958.0	87.65	69400.0	91.22	38331.0	96.77	39759.0	100.85	22606.0	105.28	34708.0	121.37	5091.0	133.24	59608.0	140.95	53510.0	146.94	56534.0	153.92	23214.0	161.04	38866.0	166.57	46274.0	175.68	53369.0	184.06	36067.0	192.73	26644.0	201.17	50362.0	211.19	38929.0	219.04	36088.0
56_HCoEPIC_NP_ME001C2_MSMLPA_ligdig	MLPA	61.54	20561.0	67.63	12785.0	73.59	18000.0	79.81	11623.0	84.27	26698.0	87.66	104821.0	91.23	56110.0	96.78	60876.0	100.84	32614.0	105.24	52506.0	121.13	8292.0	133.21	85083.0	153.87	34433.0	175.44	76705.0	201.17	74422.0	211.06	14517.0	227.81	48569.0	255.28	54441.0	280.23	52446.0	308.67	27327.0	326.27	3023.0	336.73	31885.0	364.16	23793.0	380.94	4743.0
57_HCoEPIC_OP_ME001C2_MSMLPA_lig	MLPA	54.63	7928.0	61.72	26914.0	67.63	16046.0	73.77	24498.0	79.98	13761.0	84.26	19273.0	87.65	53401.0	91.23	30159.0	96.77	33830.0	100.85	17155.0	105.27	26020.0	121.23	8800.0	133.18	43332.0	140.99	44232.0	147.09	40193.0	153.93	17642.0	161.04	31435.0	166.74	37026.0	175.68	50291.0	184.06	33238.0	192.73	20880.0	201.17	39968.0	211.04	32486.0	219.08	33345.0
58_HCoEPIC_OP_ME001C2_MSMLPA_ligdig	MLPA	61.61	51130.0	67.49	26318.0	73.6	46925.0	79.8	26734.0	84.25	17575.0	87.47	97092.0	91.22	47729.0	96.77	54116.0	100.85	29064.0	105.3	45182.0	121.3	16593.0	133.4	73676.0	153.92	27798.0	175.68	71091.0	201.17	62834.0	211.21	8098.0	227.94	42489.0	255.41	45341.0	280.21	48601.0	308.77	21279.0	336.91	28976.0	363.96	16872.0	388.71	39362.0	417.06	27428.0
59_HCoEPIC_PHIP_ME001C2_MSMLPA_lig	MLPA	61.8	29326.0	73.76	27435.0	79.84	13610.0	84.51	33820.0	87.56	137902.0	91.34	79858.0	96.75	80582.0	100.86	45816.0	105.33	62470.0	133.33	117045.0	140.99	108275.0	146.9	102087.0	153.93	42577.0	160.87	76955.0	166.62	93149.0	175.49	103131.0	183.97	70389.0	192.6	49769.0	201.19	97015.0	211.02	74407.0	219.16	74203.0	227.81	63137.0	236.98	66171.0	245.12	102238.0
60_HCoEPIC_PHIP_ME001C2_MSMLPA_ligdig	MLPA	61.71	42955.0	67.55	22330.0	73.61	36038.0	79.95	20459.0	84.2	31793.0	87.56	159763.0	91.29	89282.0	96.8	108205.0	100.84	58714.0	105.38	85031.0	121.32	13455.0	133.28	136544.0	153.86	54066.0	175.52	118533.0	201.16	116799.0	211.08	18015.0	227.79	72460.0	255.26	76887.0	280.11	80140.0	308.5	33498.0	336.76	44131.0	364.17	27396.0	388.92	54360.0	417.29	41282.0
61_HCoEPIC_DMSO_ME001C2_MSMLPA_lig	MLPA	54.92	15966.0	61.76	20444.0	67.65	11174.0	73.77	16548.0	79.66	11680.0	84.32	38114.0	87.56	53112.0	91.34	35321.0	96.93	29295.0	101.01	17354.0	105.43	26867.0	121.33	4577.0	133.22	47070.0	141.0	41745.0	147.1	42392.0	154.04	18957.0	160.86	29842.0	166.72	38943.0	175.5	43818.0	183.91	29413.0	192.65	22802.0	201.34	44644.0	211.21	31696.0	219.07	30824.0
62_HCoEPIC_DMSO_ME001C2_MSMLPA_ligdig	MLPA	61.61	59241.0	67.67	29904.0	73.77	56607.0	79.63	33381.0	84.44	33312.0	87.47	154582.0	91.22	101147.0	96.77	97643.0	100.85	54947.0	105.45	82181.0	121.37	22845.0	133.24	143458.0	153.86	56287.0	175.45	141298.0	201.17	143884.0	211.19	16653.0	227.88	94510.0	255.26	114519.0	280.13	114117.0	308.72	56746.0	336.75	77914.0	363.93	52968.0	380.85	14924.0	388.76	104206.0
63_HCoEPIC_Untreated_ME001C2_MSMLPA_lig	MLPA	55.02	16287.0	61.77	9534.0	73.61	8536.0	84.18	39318.0	87.55	77014.0	91.27	44148.0	96.79	44133.0	101.01	22406.0	105.41	36429.0	133.43	64144.0	140.96	53424.0	147.14	52555.0	154.04	22152.0	161.03	38258.0	166.83	45647.0	175.69	55145.0	183.99	32839.0	192.6	23633.0	201.33	49517.0	211.1	37863.0	219.06	34924.0	227.85	29049.0	236.97	30340.0	245.11	53726.0
64_HCoEPIC_Untreated_ME001C2_MSMLPA_ligdig	MLPA	61.67	25648.0	67.61	14195.0	73.79	21473.0	84.18	30379.0	87.36	172064.0	91.27	118642.0	96.79	126191.0	101.01	66889.0	105.38	100842.0	121.32	7644.0	133.28	158493.0	154.04	63622.0	175.46	150732.0	201.16	145311.0	211.08	22912.0	227.8	99213.0	255.31	102502.0	280.05	115631.0	308.71	51343.0	336.95	59784.0	363.95	38465.0	388.8	77373.0	417.05	62325.0	443.26	26907.0
65_Zymo_meth_ME001C2_MSMLPA_lig	MLPA	54.65	16193.0	84.13	39140.0	87.65	75864.0	91.52	45398.0	96.99	61330.0	101.15	23887.0	133.34	70355.0	140.96	75366.0	147.14	66617.0	154.21	28570.0	161.19	45538.0	166.95	60269.0	175.7	70697.0	184.24	51292.0	192.72	37352.0	201.31	72142.0	211.12	55897.0	219.14	57758.0	227.82	51152.0	237.01	54234.0	245.04	81793.0	255.39	50086.0	264.76	75559.0	271.99	33940.0
66_Zymo_meth_ME001C2_MSMLPA_ligdig	MLPA	54.8	6511.0	84.36	14973.0	87.55	35498.0	91.45	20891.0	96.97	28601.0	101.0	11025.0	133.3	35933.0	140.96	37944.0	147.14	35012.0	154.21	13180.0	161.02	23411.0	166.96	28744.0	175.58	34751.0	183.99	26145.0	192.68	18690.0	201.15	35240.0	211.03	28884.0	219.1	31039.0	227.84	25724.0	236.92	28312.0	245.01	40196.0	255.26	24694.0	264.69	39305.0	271.97	16264.0
67_Zymo_unmeth_ME001C2_MSMLPA_lig	MLPA	54.92	18602.0	84.5	42935.0	87.56	77484.0	91.52	43574.0	96.93	65990.0	101.02	40373.0	133.43	63672.0	140.95	68820.0	146.94	60360.0	161.04	43810.0	166.74	54512.0	175.68	68055.0	184.06	44237.0	192.73	30735.0	201.34	66430.0	211.19	48361.0	219.22	54588.0	227.91	44804.0	237.11	48622.0	245.15	75216.0	255.37	43098.0	264.75	67465.0	272.13	31582.0	280.18	57274.0
68_Zymo_unmeth_ME001C2_MSMLPA_ligdig	MLPA	87.56	110300.0	91.47	61444.0	96.97	93111.0	101.01	56299.0	133.28	92965.0	154.04	33832.0	175.52	92417.0	201.16	91369.0	211.1	13683.0	228.0	69243.0	255.35	68121.0	280.24	84368.0	308.67	37443.0	336.93	51139.0	364.01	35074.0	388.68	69663.0	417.16	58577.0	443.21	29135.0	471.11	35920.0	479.4	44900.0
69_TKM_ME001C2_MSMLPA_lig	MLPA	54.96	10705.0	84.51	24017.0	87.74	53882.0	91.52	30769.0	96.93	32385.0	101.02	16643.0	105.45	27446.0	133.37	46465.0	140.99	47398.0	147.09	46692.0	154.11	18718.0	161.04	31123.0	166.76	37785.0	175.73	46408.0	184.14	33259.0	192.69	23665.0	201.18	45154.0	211.1	34802.0	219.18	37339.0	227.93	32611.0	237.03	36683.0	245.12	46733.0	255.4	30073.0	264.68	44337.0
70_TKM_ME001C2_MSMLPA_ligdig	MLPA	87.65	96417.0	91.4	51874.0	96.77	61554.0	101.02	30432.0	105.45	49835.0	133.24	87113.0	153.92	37116.0	175.63	83954.0	201.16	83160.0	211.14	11285.0	227.79	67003.0	255.31	65396.0	280.06	74438.0	308.64	35437.0	336.9	47049.0	363.94	33631.0	388.86	62257.0	417.17	55808.0	443.32	24374.0	471.08	34628.0	479.27	40601.0
71_RKO_ME001C2_MSMLPA_lig	MLPA	61.69	16218.0	67.79	14746.0	73.76	17882.0	79.84	12867.0	84.32	29627.0	87.56	106197.0	91.34	62410.0	96.93	86727.0	101.02	50795.0	121.35	8040.0	133.35	97913.0	140.99	80921.0	147.09	89762.0	153.93	23940.0	161.04	64812.0	166.78	74435.0	175.61	114277.0	184.06	67098.0	192.64	44039.0	201.18	91789.0	211.14	69809.0	219.07	75132.0	227.86	49257.0	236.98	67143.0
72_RKO_ME001C2_MSMLPA_ligdig	MLPA	61.79	22811.0	67.67	14698.0	73.6	22950.0	84.26	27320.0	87.65	137228.0	91.41	74071.0	96.95	105539.0	101.01	62696.0	121.2	10496.0	133.23	123981.0	141.0	87125.0	154.05	33735.0	166.68	84049.0	175.57	139645.0	192.73	58957.0	201.16	111138.0	211.14	14248.0	219.12	53765.0	227.77	66276.0	236.93	89606.0	255.26	76889.0	279.95	103343.0	308.59	70158.0	326.27	46840.0
73_H2O_ME001C2_MSMLPA_lig	MLPA	61.46	195128.0	67.6	156684.0	73.44	193052.0	79.56	157580.0	121.13	60606.0	357.75	8221.0
74_H2O_ME001C2_MSMLPA_ligdig	MLPA	61.73	184130.0	67.74	153975.0	73.61	181431.0	79.74	155206.0	121.23	54260.0	140.18	7001.0	357.83	8586.0
[truncated: 755 more columns]

## Sheet: Calculations
Sample Name	Size 1	Peak Area 1	Size 2	Peak Area 2	Size 3	Peak Area 3	Size 4	Peak Area 4	Size 5	Peak Area 5	Size 6	Peak Area 6	Size 7	Peak Area 7	Size 8	Peak Area 8	Size 9	Peak Area 9	Size 10	Peak Area 10	Size 11	Peak Area 11	Size 12	Peak Area 12	Size 13	Peak Area 13	Size 14	Peak Area 14	Size 15	Peak Area 15	Size 16	Peak Area 16	Size 17	Peak Area 17	Size 18	Peak Area 18	Size 19	Peak Area 19	Size 20	Peak Area 20	Size 21	Peak Area 21	Size 22	Peak Area 22	Size 23	Peak Area 23	Size 24	Peak Area 24	Size 25
01_MCF7_BPA_ME001C2_MSMLPA_lig	133.4	35434	140.92	28995	147.18	26564	154.38	10391	161.18	16977	167.08	26439	175.94	32271	184.24	17886	192.8	18629	201.46	35608	211.16	17825	219.1	26606	228.01	23997	237.1	23424	245.05	33385	255.46	21770	264.74	32973	271.91	13603	279.9	37682	291.01	18579	300.17	14579	308.65	16488	319.14	14448	326.55	12599	337.15
02_MCF7_BPA_ME001C2_MSMLPA_ligdig	133.55	38634	140.91	7343	147.17	6103	154.27	11171					175.88	34900			192.8	20656	201.31	34344	211.11	4450	219.12	1867	227.79	26589	236.97	16121			255.35	21702	264.72	13259			280.03	37133					308.66	16988	319.01	1529	326.46	5165	337.12
03_MCF7_MXC_ME001C2_MSMLPA_lig	133.44	64266	140.92	33239	147.19	46955	154.31	11931	161	12313	167.02	42080	175.83	34168	184.26	21391	192.8	33983	201.29	57049	211.12	10840	219.19	25290	228.07	35009	237.11	31117	245.03	36251	255.39	24853	264.78	45645	272.08	15964	280.02	54019	291.06	26712	300.34	20187	308.77	31354	319.18	20412	326.7	12953	337.18
04_MCF7_MXC_ME001C2_MSMLPA_ligdig	133.34	80095			147.14	26545	154.21	13851					175.82	45480			192.76	38321	201.31	67234	211.1	2746			227.94	49903					255.3	29893	264.81	47061			280.09	65000					308.78	36740	318.91	3954	326.51	14425	337.13
05_MCF7_HBCD_ME001C2_MSMLPA_lig	133.62	25273	141.07	14358	147.23	16433	154.3	5355	161	8806	167.02	18063	175.83	15816	184.09	6932	192.8	15420	201.29	24048	211.11	6637	219.16	11944	227.87	15881	236.92	13258	245	16757	255.35	10366	264.75	18692	271.88	6053	280	24931	290.89	11803	300.17	9217	308.65	12290	319.1	8838	326.65	5250	337.17
06_MCF7_HBCD_ME001C2_MSMLPA_ligdig	133.47	59046	140.57	4570	147.14	18193	154.21	11746					175.81	33155			192.81	27007	201.32	50754	211.19	3034			227.99	40450					255.37	21134	264.78	36563			279.98	49424					308.66	25104	318.87	4290	326.36	10568	336.93
07_MCF7_NP_ME001C2_MSMLPA_lig	133.44	38685	140.92	22335	147.19	25021	154.31	7325	161.17	8530	167.16	22018	175.77	19756	184.17	12761	192.84	19651	201.29	29691	211.11	6344	219.16	16332	227.87	25236	236.92	17821	245	19800	255.35	16328	264.75	26534	272.05	9638	280	32763	290.89	14854	300.17	12107	308.73	17040	318.95	11528	326.47	6718	337.16
08_MCF7_NP_ME001C2_MSMLPA_ligdig	133.39	66672	140.53	3376	147.18	27935	154.2	12383					175.83	44357			192.93	35444	201.3	59569	211.21	4042			227.97	53643					255.35	29162	264.66	44213			280.02	62291					308.61	33861	318.91	3089	326.33	16659	336.96
09_MCF7_OP_ME001C2_MSMLPA_lig	133.45	34191	140.92	14383	147.19	25027	154.31	6837	161.17	8483	167.14	22448	175.89	18777	184.25	9358	192.88	14538	201.44	27721	211.21	6401	219.07	16375	227.9	18984	237.06	23150	245.1	21092	255.41	13118	264.76	29310	272.02	7284	279.94	32608	290.93	15226	300.34	12406	308.72	16223	319.08	12781	326.57	8188	337.19
10_MCF7_OP_ME001C2_MSMLPA_ligdig	133.43	100261			147.19	30253	154.31	19642					175.66	55402			192.8	39076	201.29	74188	211.14	5668			227.95	63182					255.32	37796	264.73	73199			279.99	86485					308.73	45225	318.95	8968	326.48	24535	337.16
11_MCF7_PHIP_ME001C2_MSMLPA_lig	133.45	83273	140.92	42788	147.19	57593	154.31	16034	161.17	16047	167.14	50241	175.89	45706	184.25	26982	192.88	39426	201.44	64382	211.18	18624	219.17	41877	227.97	45750	237.1	56295	244.96	52244	255.39	30330	264.71	76098	271.95	21327	280	82156	290.96	33565	300.17	28828	308.72	43946	319.08	27240	326.57	19167	337.19
12_MCF7_PHIP_ME001C2_MSMLPA_ligdig	133.38	32790			147.19	10099	154.14	5907					175.76	20048			192.89	16342	201.46	26889	211.21	1508			228.1	23589					255.41	13818	264.84	25661			280.14	33631					308.73	16882	318.95	3530	326.48	9743	337
13_MCF7_DMSO_ME001C2_MSMLPA_lig	133.49	45673	141.07	28035	147.23	30473	154.3	8915	161.17	9006	167.14	28993	175.89	26538	184.25	13734	192.88	22924	201.44	33671	211.19	8713	219.19	21623	228	27330	237.14	23899	244.99	26993	255.43	17336	264.91	31469	272.14	10033	280.02	41325	290.97	16120	300.34	13466	308.89	20155	319.22	13664	326.67	9827	337.21
14_MCF7_DMSO_ME001C2_MSMLPA_ligdig	133.44	64696			147.19	19050	154.31	11731					175.78	40472			192.84	31334	201.28	45211	211.23	2944			227.93	42742					255.28	24735	264.79	38935			279.96	55109					308.72	26471	319.08	3986	326.57	13964	337.19
15_MCF7_Untreated_ME001C2_MSMLPA_lig	133.63	65849	140.85	36673	147.27	49079	154.4	11531	161.14	15360	167.32	47438	175.86	42273	184.34	26329	192.91	35512	201.4	51779	211.07	15986	219.19	38504	227.94	41873	237.01	45073	245	47286	255.34	25328	264.76	61932	271.98	17944	279.84	75431	290.86	34101	300.16	27163	308.69	36929	319.13	27466	326.6	18791	337.26
16_MCF7_Untreated_ME001C2_MSMLPA_ligdig	133.35	49089			147.04	15058	154.3	9408					175.96	32952			192.96	20702	201.42	36956	211.25	2331			227.89	31046					255.38	20490	264.76	40135			280.05	47328					308.79	21309	319.19	5294	326.59	13010	337.23
17_HME1_BPA_ME001C2_MSMLPA_lig	133.48	20978	140.96	36525	147.14	28560	154.21	14997	161.02	22800	166.81	25952	175.63	36335	184.07	39520	192.64	18360	201.15	46558	211.05	22688	219.14	25089	227.89	22543	236.98	26696	244.92	40761	255.35	29758	264.8	36890	271.93	18914	279.89	33441	290.85	27431	300.17	15353	308.71	20673	318.96	19253	326.31	17259	337.09
18_HME1_BPA_ME001C2_MSMLPA_ligdig	133.25	30480	141	4958	147.1	3142	154.22	17777					175.74	49052			192.73	2850	201.33	60675	211.29	7194			228.06	33444	237.2	10199			255.5	40015	264.82	5315			280.15	43941					308.76	24851			326.44	12948	337.08
19_HME1_MXC_ME001C2_MSMLPA_lig	133.42	40804	141.15	31418	147.13	32118	154.1	14745	161.04	25928	166.91	31285	175.68	36170	184.23	24407	192.9	15884	201.33	36917	211.16	25332	219.16	26908	228	20597	237.02	23285	245.04	39202	255.4	23218	264.78	31392	271.98	15815	280.02	26325	290.93	17737	300.17	13284	308.68	14398	318.91	13188	326.53	12755	337.07
20_HME1_MXC_ME001C2_MSMLPA_ligdig	133.38	59545					154.11	25487					175.61	55984					201.18	58469	211.12	12795			227.98	39286					255.33	35787					280.02	41103					308.69	19975					336.87
21_HME1_HBCD_ME001C2_MSMLPA_lig	133.5	41234	141.1	79464	146.99	59798	154.09	22488	161.2	50853	167	58504	175.82	78139	184.22	82919	192.72	33788	201.15	95165	211.03	51137	219.1	50844	227.84	42798	236.92	54894	245.01	86240	255.26	59547	264.69	72886	271.97	40606	280.09	70762	290.87	59105	300.17	29491	308.66	36867	318.87	39585	326.36	39338	336.93
22_HME1_HBCD_ME001C2_MSMLPA_ligdig	133.41	40279	141.15	6160			154.1	25143					175.68	68155					201.17	84445	211.05	11537			227.81	47333	237.04	16103			255.35	58230					280.09	64463					308.69	33499			326.36	18901	336.9
23_HME1_NP_ME001C2_MSMLPA_lig	133.5	49186	140.96	94845	147.14	83565	154.21	29936	161.02	62801	166.99	75111	175.81	94691	184.08	99609	192.81	45589	201.32	104644	211.19	64592	219.26	67856	227.99	49791	237.06	64760	245.14	92314	255.37	57926	264.78	78982	272.05	37415	279.98	77734	290.9	65507	300.17	31783	308.66	39063	318.87	37483	326.36	31421	336.93
24_HME1_NP_ME001C2_MSMLPA_ligdig	133.37	40304	140.99	5186			154.11	30487					175.61	72442					201.35	77985	211.27	11707			227.93	47024	237.03	9736			255.4	45815					280.05	57173					308.69	28580			326.43	16040	336.87
25_HME1_OP_ME001C2_MSMLPA_lig	133.46	31155	141.15	67716	147.14	37993	154.21	25366	161.03	38690	166.84	40516	175.69	58248	184.16	54123	192.77	24805	201.32	66968	211.25	32035	219.19	34268	227.97	34910	237.08	39827	245.03	61682	255.31	42664	264.77	48402	272.08	29623	280.05	49823	291.02	44018	300.17	23903	308.71	31272	318.79	28617	326.32	26140	336.92
26_HME1_OP_ME001C2_MSMLPA_ligdig	133.44	33345					154.1	23065					175.63	60226					201.17	66445	210.99	10413			227.83	39767	236.85	10377			255.24	50706					280.03	49623					308.59	27993			326.34	16453	336.88
27_HME1_PHIP_ME001C2_MSMLPA_lig	133.47	22213	141.15	44728	147.14	28131	154.21	15378	161.03	27412	166.83	28019	175.69	41419	183.99	47267	192.77	17629	201.16	49553	211.1	28073	219.06	28049	227.85	24094	236.97	34035	245.11	47345	255.41	32993	264.71	37910	272.03	20325	280.02	38147	291	33498	300.17	16540	308.71	17429	318.97	22121	326.49	17437	336.92
28_HME1_PHIP_ME001C2_MSMLPA_ligdig	133.44	22865	140.95	4106			154.1	14866					175.8	38350					201.33	42890	211.14	5488			227.94	24255	237.1	8938			255.42	30057					280.12	33553					308.59	17188			326.45	10705	336.91
29_HME1_DMSO_ME001C2_MSMLPA_lig	133.48	36216	140.96	66431	147.14	50478	154.21	22532	161.02	40543	166.82	45928	175.64	62612	184.08	66261	192.81	26102	201.32	68942	211.21	39727	219.13	40091	227.87	36103	237.12	42766	245.05	65200	255.3	47283	264.72	56006	272	29081	280.12	51555	290.88	43385	300.17	20416	308.66	24607	318.87	27894	326.36	25819	336.93
30_HME1_DMSO_ME001C2_MSMLPA_ligdig	133.42	54658	141.15	12242			154.1	38081					175.68	99911					201.33	104605	211.17	18343			228.03	63282	237.05	21813			255.44	73551					280.05	75914					308.64	40321			326.4	23686	336.9
31_HME1_Untreated_ME001C2_MSMLPA_lig	133.63	49497	141.07	46390	147.23	44162	154.13	19219	161	31954	167.02	38336	175.83	44880	184.09	29794	192.81	21938	201.29	46734	211.1	32162	219.16	33168	228.02	28626	237.05	29730	245.12	54541	255.46	32855	264.84	42116	271.96	18751	279.89	35674	290.91	24609	300.17	20049	308.73	17566	319.11	16426	326.47	16745	337.16
32_HME1_Untreated_ME001C2_MSMLPA_ligdig	133.41	61543					154.31	26493					175.76	56771					201.46	58086	211.18	15287			228.04	39738					255.33	43874					279.93	41747					308.65	20886			326.55	2010	337.15
33_HCT116_BPA_ME001C2_MSMLPA_lig	133.22	26972	141	26307	147.1	23075	154.05	9300	161.03	18596	166.85	22634	175.56	27548	184.08	16966	192.56	13386	201.17	25467	211.16	18939	218.99	24382	227.82	15165	236.99	19294	245	26552	255.35	19034	264.7	25510	272.06	11108	280.08	24828	290.96	14407	300.17	11735	308.76	7766	318.9	10930	326.45	11385	336.91
34_HCT116_BPA_ME001C2_MSMLPA_ligdig	133.36	56270	140.99	21384	147.09	6603	154.11	18503					175.61	60380			192.64	27770	201.18	49976	211.14	10975	219.07	6450	227.86	38852	236.98	46510			255.42	45070					279.98	51849					308.65	20982					336.85
35_HCT116_MXC_ME001C2_MSMLPA_lig	133.34	48693	140.99	47346	147.08	40776	153.99	14685	161.05	31704	166.84	35367	175.73	55196	184.04	28345	192.64	19003	201.19	43915	211.01	33603	218.98	46926	227.8	26263	236.97	28329	244.95	54180	255.16	35935	264.69	47435	272.01	21842	280.03	49402	290.95	27260	300	19770	308.61	17158	318.8	19609	326.34	20190	336.85
36_HCT116_MXC_ME001C2_MSMLPA_ligdig	133.38	50223	141.15	16709	146.94	4061	153.92	15878					175.62	61848			192.82	22363	201.34	43611	211.25	6971	219.14	7613	227.87	28547	237.11	39471			255.42	31260	264.84	2866			280.14	48483					308.64	18963					336.88
37_HCT116_HBCD_ME001C2_MSMLPA_lig	133.37	45257	140.99	52150	147.09	47154	153.93	18400	161.04	37657	166.78	39575	175.61	58678	184.06	32713	192.65	21762	201.18	51979	211.13	36932	219.07	50105	228.01	29414	237.13	42887	245.06	61825	255.37	37103	264.83	55220	272.1	23252	280.21	59389	291.03	31223	300.17	25722	308.65	20188	318.86	22959	326.3	27941	336.88
38_HCT116_HBCD_ME001C2_MSMLPA_ligdig	133.51	57510	140.99	20336	147.09	6213	153.93	19959					175.36	73390			192.56	31847	201.19	65006	211.06	11794	219.07	6815	227.75	41345	236.96	54315			255.21	50065	264.77	2894			280.15	66944					308.62	22513					336.85
39_HCT116_NP_ME001C2_MSMLPA_lig	133.14	76123	141.03	83842	147.04	65025	154.12	29647	161.04	49688	166.78	67978	175.61	78111	183.88	51367	192.64	42769	201.18	70614	210.97	52995	218.91	69561	227.7	47235	236.84	58580	244.97	84739	255.14	51007	264.64	78329	271.94	31558	279.92	71276	290.81	55188	300	31067	308.57	30154	318.7	31527	326.38	32833	336.86
40_HCT116_NP_ME001C2_MSMLPA_ligdig	133.26	89324	141.04	27091	147.05	6077	153.94	35100					175.41	110695			192.69	47293	201.2	85347	211.12	15051	218.98	9756	227.88	66319	237.12	79929			255.27	66213					280.11	80900					308.75	33507					336.83
41_HCT116_OP_ME001C2_MSMLPA_lig	133.5	37149	141.19	38027	147.09	34200	153.93	11305	160.88	26838	166.64	26972	175.54	42375	183.89	23979	192.73	20944	201.19	34864	211.04	28496	219.03	34561	227.88	22549	237.07	30338	245.07	42208	255.29	26944	264.66	37138	272	15695	280.02	36185	290.94	21640	300	16991	308.57	11686	318.73	15990	326.28	15937	336.83
42_HCT116_OP_ME001C2_MSMLPA_ligdig	133.3	67558	141.04	21726	147.24	8826	154.12	24629					175.66	81243			192.6	38268	201.18	64477	211.18	13914	219.14	11223	227.78	46348	236.94	63622			255.27	50342					280.08	69611					308.74	26246					336.86
43_HCT116_PHIP_ME001C2_MSMLPA_lig	133.29	30167	141.04	27581	147.04	25754	154.12	8641	161.05	19123	166.62	21162	175.49	30314	183.97	15642	192.6	12503	201.19	24619	211.01	18847	218.98	21831	227.8	16549	236.97	16575	244.95	28670	255.16	18928	264.69	25567	272.01	10369	280.03	24481	290.78	13767	300	10339	308.61	10175	318.8	11178	326.34	13920	336.85
44_HCT116_PHIP_ME001C2_MSMLPA_ligdig	133.48	35805	141.19	12245			153.93	12998					175.42	39564			192.69	17668	201.19	31340	211.08	5847	219.09	2360	227.96	22898	237	26895			255.25	24629					280.18	35905					308.57	12906					336.83
45_HCT116_DMSO_ME001C2_MSMLPA_lig	133.5	44638	141.11	53539	147.18	45323	154.03	21183	161.02	42574	166.8	42830	175.59	60773	183.99	32618	192.68	26606	201.15	45386	211.17	37799	219.06	45625	227.95	27014	237	37332	245.07	60520	255.28	35116	264.67	52727	272.1	22320	280.18	45081	290.91	27542	300.17	25154	308.66	22392	318.84	21258	326.46	21718	336.96
46_HCT116_DMSO_ME001C2_MSMLPA_ligdig	133.33	49182	140.99	17399	147.09	2409	154.11	15555					175.67	53705			192.78	23842	201.35	41280	211.32	7008	219.27	5292	227.89	28953	237.19	36154			255.46	34897					280.18	43966					308.69	15517					336.87
47_HCT116_Untreated_ME001C2_MSMLPA_lig	133.55	30228	140.92	28024	147.18	28150	154.2	10396	161.02	21116	166.95	23743	175.71	32739	184.24	19804	192.89	15705	201.3	30036	211.23	22374	219.22	25475	227.87	17298	237.01	21731	245.02	33926	255.33	22578	264.67	30994	271.89	14066	279.93	26735	290.95	15833	300.17	12541	308.75	11252	318.99	12490	326.64	12760	337.13
48_HCT116_Untreated_ME001C2_MSMLPA_ligdig	133.31	42781	140.96	12142			154.21	13789					175.7	45619			192.72	20119	201.31	42215	211.11	5882	219.12	4599	227.79	25004	236.97	31280			255.35	31176					280.03	38242					308.7	14159					337.12
49_HCoEPIC_BPA_ME001C2_MSMLPA_lig	133.22	64648	140.99	56668	147.09	55839	154.11	23370	161.04	43789	166.91	52597	175.68	65005	184.06	41888	192.73	30943	201.34	57440	211.04	44362	219.08	48011	227.79	37824	237.01	41182	245.06	67841	255.29	38691	264.69	58474	272.08	27839	279.98	49545	290.91	36040	300.17	29624	308.59	24961	318.75	27298	326.34	21742	336.89
50_HCoEPIC_BPA_ME001C2_MSMLPA_ligdig	133.24	44439					154.05	17340					175.57	45368					201.33	43236	211.12	5409			227.89	28046					255.33	28684					280.15	35778					308.76	15920					337.08
51_HCoEPIC_MXC_ME001C2_MSMLPA_lig	133.21	63224	141	60016	147.1	56457	154.04	19987	160.86	40186	166.53	49536	175.44	57633	183.82	37718	192.69	28484	201.17	54115	211.04	41148	219.07	34644	227.94	36150	236.98	36034	245.02	55888	255.24	36364	264.79	49476	272.16	22703	280.21	38748	290.94	30920	300.17	21593	308.77	19070	318.9	19612	326.45	17504	336.91
52_HCoEPIC_MXC_ME001C2_MSMLPA_ligdig	133.34	58483					153.93	23457					175.61	52332					201.18	49436	210.99	8874			227.74	34541					255.18	37168					280.12	37756					308.69	19056					336.7
53_HCoEPIC_HBCD_ME001C2_MSMLPA_lig	133.42	50257	140.95	44655	146.94	44866	153.92	17355	161.04	32675	166.74	37600	175.68	50150	184.06	32228	192.73	22044	201.17	40244	211.17	33293	219.02	32721	227.87	27662	236.89	30022	244.91	43893	255.27	28646	264.64	41138	272.01	17265	280.05	33696	290.78	26551	300	17905	308.64	16309	318.82	16603	326.4	14780	336.9
54_HCoEPIC_HBCD_ME001C2_MSMLPA_ligdig	133.24	105421					153.86	41879					175.39	101337					201	97387	211.02	16737			227.73	65334					255.31	70748					280.07	78622					308.72	35956					336.75
55_HCoEPIC_NP_ME001C2_MSMLPA_lig	133.24	59608	140.95	53510	146.94	56534	153.92	23214	161.04	38866	166.57	46274	175.68	53369	184.06	36067	192.73	26644	201.17	50362	211.19	38929	219.04	36088	227.9	32584	237.09	35210	245.11	49269	255.31	32894	264.68	45260	272.04	19230	280.07	33934	290.96	29255	300	18934	308.55	17866	318.66	16054	326.22	14492	336.72
56_HCoEPIC_NP_ME001C2_MSMLPA_ligdig	133.21	85083					153.87	34433					175.44	76705					201.17	74422	211.06	14517			227.81	48569					255.28	54441					280.23	52446					308.67	27327			326.27	3023	336.73
57_HCoEPIC_OP_ME001C2_MSMLPA_lig	133.18	43332	140.99	44232	147.09	40193	153.93	17642	161.04	31435	166.74	37026	175.68	50291	184.06	33238	192.73	20880	201.17	39968	211.04	32486	219.08	33345	227.79	23937	237.01	30866	244.89	37178	255.12	25281	264.53	35303	271.92	14739	279.98	31525	290.75	25175	300	18028	308.59	13736	318.58	14341	326.17	14145	336.71
58_HCoEPIC_OP_ME001C2_MSMLPA_ligdig	133.4	73676					153.92	27798					175.68	71091					201.17	62834	211.21	8098			227.94	42489					255.41	45341					280.21	48601					308.77	21279					336.91
59_HCoEPIC_PHIP_ME001C2_MSMLPA_lig	133.33	117045	140.99	108275	146.9	102087	153.93	42577	160.87	76955	166.62	93149	175.49	103131	183.97	70389	192.6	49769	201.19	97015	211.02	74407	219.16	74203	227.81	63137	236.98	66171	245.12	102238	255.31	59535	264.65	81683	272.12	36403	280.11	66287	290.99	53929	300.17	31376	308.7	32215	318.78	32033	326.26	29673	336.87
60_HCoEPIC_PHIP_ME001C2_MSMLPA_ligdig	133.28	136544					153.86	54066					175.52	118533					201.16	116799	211.08	18015			227.79	72460					255.26	76887					280.11	80140					308.5	33498					336.76
61_HCoEPIC_DMSO_ME001C2_MSMLPA_lig	133.22	47070	141	41745	147.1	42392	154.04	18957	160.86	29842	166.72	38943	175.5	43818	183.91	29413	192.65	22802	201.34	44644	211.21	31696	219.07	30824	227.94	25210	236.98	30789	245.02	47012	255.24	30825	264.79	42309	272.16	19565	280.04	31846	290.94	22624	300.17	18507	308.64	16743	318.82	15459	326.4	14074	336.9
62_HCoEPIC_DMSO_ME001C2_MSMLPA_ligdig	133.24	143458					153.86	56287					175.45	141298					201.17	143884	211.19	16653			227.88	94510					255.26	114519					280.13	114117					308.72	56746					336.75
63_HCoEPIC_Untreated_ME001C2_MSMLPA_lig	133.43	64144	140.96	53424	147.14	52555	154.04	22152	161.03	38258	166.83	45647	175.69	55145	183.99	32839	192.6	23633	201.33	49517	211.1	37863	219.06	34924	227.85	29049	236.97	30340	245.11	53726	255.41	29830	264.71	42165	272.03	20485	280.02	35541	291	25506	300.17	17703	308.76	17111	318.86	14921	326.55	15536	336.94
64_HCoEPIC_Untreated_ME001C2_MSMLPA_ligdig	133.28	158493					154.04	63622					175.46	150732					201.16	145311	211.08	22912			227.8	99213					255.31	102502					280.05	115631					308.71	51343					336.95
65_Zymo_meth_ME001C2_MSMLPA_lig	133.34	70355	140.96	75366	147.14	66617	154.21	28570	161.19	45538	166.95	60269	175.7	70697	184.24	51292	192.72	37352	201.31	72142	211.12	55897	219.14	57758	227.82	51152	237.01	54234	245.04	81793	255.39	50086	264.76	75559	271.99	33940	280.06	65215	290.93	48841	300.17	33749	308.66	32253	318.84	29136	326.46	30127	336.96
66_Zymo_meth_ME001C2_MSMLPA_ligdig	133.3	35933	140.96	37944	147.14	35012	154.21	13180	161.02	23411	166.96	28744	175.58	34751	183.99	26145	192.68	18690	201.15	35240	211.03	28884	219.1	31039	227.84	25724	236.92	28312	245.01	40196	255.26	24694	264.69	39305	271.97	16264	280.09	32304	290.87	27336	300.17	15535	308.71	14816	318.94	14102	326.42	14653	336.95
67_Zymo_unmeth_ME001C2_MSMLPA_lig	133.43	63672	140.95	68820	146.94	60360	153.92	22758	161.04	43810	166.74	54512	175.68	68055	184.06	44237	192.73	30735	201.34	66430	211.19	48361	219.22	54588	227.91	44804	237.11	48622	245.15	75216	255.37	43098	264.75	67465	272.13	31582	280.18	57274	291.1	33363	300.17	31605	308.81	29608	318.99	28898	326.4	28445	336.9
68_Zymo_unmeth_ME001C2_MSMLPA_ligdig	133.28	92965					154.04	33832					175.52	92417					201.16	91369	211.1	13683			228	69243					255.35	68121					280.24	84368					308.67	37443					336.93
69_TKM_ME001C2_MSMLPA_lig	133.37	46465	140.99	47398	147.09	46692	154.11	18718	161.04	31123	166.76	37785	175.73	46408	184.14	33259	192.69	23665	201.18	45154	211.1	34802	219.18	37339	227.93	32611	237.03	36683	245.12	46733	255.4	30073	264.68	44337	272.11	19261	280.22	35389	291.04	30202	300.17	20822	308.64	17984	318.85	17208	326.3	16633	336.88
70_TKM_ME001C2_MSMLPA_ligdig	133.24	87113					153.92	37116					175.63	83954					201.16	83160	211.14	11285			227.79	67003					255.31	65396					280.06	74438					308.64	35437					336.9
71_RKO_ME001C2_MSMLPA_lig	133.35	97913	140.99	80921	147.09	89762	153.93	23940	161.04	64812	166.78	74435	175.61	114277	184.06	67098	192.64	44039	201.18	91789	211.14	69809	219.07	75132	227.86	49257	236.98	67143	245.1	93260	255.42	56538	264.73	84516	272.19	46488	280.15	76570	291.01	61024	300.17	41820	308.69	55027	318.78	33806	326.43	32721	336.87
72_RKO_ME001C2_MSMLPA_ligdig	133.23	123981	141	87125			154.05	33735			166.68	84049	175.57	139645			192.73	58957	201.16	111138	211.14	14248	219.12	53765	227.77	66276	236.93	89606			255.26	76889					279.95	103343					308.59	70158			326.27	46840	336.91
[truncated: 729 more columns]

## Sheet: Results
Supp Table S1. Methylation results are shown as the DM values of different tumor suppressor genes. A value of 0.15 (corresponding to 15% of methylated DNA) was used as cut-off level for methylation.
Sample Name	TIMP3 (peak 2)	APC (peak 3)	CDKN2A(peak 5)	MLH1 (peak 6)	ATM (peak 8)	RARB (peak 9)	CDKN2B (peak 11)	HIC1 (peak 12)	CHFR (peak 14)	BRCA1 (peak 15)	CASP8 (peak 17)	CDKN1B (peak 18)	PTEN (peak 20)	BRCA2 (peak 21)	CD44 (peak 23)	RASSF1(peak 24)	DAPK1 (peak 26)	VHL (peak 27)	ESR1 (peak 29)	RASSF1 (peak 30)	TP73(peak 32)	FHIT(peak 33)	IGSF4 (peak 35)	CDH13 (peak 36)	GSTP1 (peak 38)	MLH1 (peak 39)
MCF7_BPA	0.25463	0.230999	0	0	0	1.11485	0.251009	0.0705544	0.691975	0	0.404308	0	0	0	0.106404	0.412187	0.286181	0	0.656493	0.354962	0	0	0.67594	0.779726	0.520562	0
MCF7_MXC	0	0.476075	0	0	0	0.949619	0.213327	0	0	0	0.868245	0	0	0	0.163127	0.93782	0.502813	0	0	1.05458	0	0	0	0.726785	0.994975	0
MCF7_HBCD	0.151251	0.526094	0	0	0	0.832277	0.21723	0	0	0	0.929527	0	0	0	0.230664	0.956553	0.390999	0	0	1.11881	0	0	0	0.855345	0.986596	0
MCF7_NP	0.0799327	0.590407	0	0	0	0.953819	0.336931	0	0	0	0.88116	0	0	0	0.141701	1.31134	0.525791	0	0	1.20607	0	0	0	0.729429	0.971809	0
MCF7_OP	0	0.438555	0	0	0	0.975146	0.321252	0	0	0	0.906052	0	0	0	0.254563	1.08711	0.515817	0	0	1.03617	0	0	0	0.790828	0.935292	0
MCF7_PHIP	0	0.415824	0	0	0	0.982931	0.192012	0	0	0	0.799652	0	0	0	0.307304	1.20542	0.507427	0	0	1.12014	0	0	0	0.870021	1.03046	0
MCF7_DMSO	0	0.460717	0	0	0	1.00735	0.249015	0	0	0	0.911826	0	0	0	0.214988	1.04723	0.512316	0	0	1.0521	0	0	0	0.780487	0.92793	0
MCF7_Untreated	0	0.45037	0	0	0	0.855726	0.214043	0	0	0	0.951274	0	0	0	0.282935	1.01631	0.545896	0	0	1.08838	0	0	0	0.855112	1.03055	0
HME1_BPA	0.106731	0.0865013	0	0	0	0.122053	0.249315	0	0.30039	0	0.113284	0	0	0	0	0.589877	0.670897	0	0.194524	0.452959	0.159967	0	0	0.181837	0.185689	0
HME1_MXC	0	0	0	0	0	0	0.330601	0	0	0	0	0	0	0	0	0	0	0	0	0	0	0	0	0	0	0
HME1_HBCD	0.0859607	0	0	0	0	0	0.250177	0	0.32529	0	0	0	0	0	0	0.532797	0.731015	0	0.163464	0.437791	0.164414	0.116111	0	0.0748817	0	0
HME1_NP	0.0720019	0	0	0	0	0	0.238667	0	0.19797	0	0	0	0	0	0	0.672218	0.674608	0	0.135546	0.394538	0.209295	0	0	0	0	0
HME1_OP	0	0	0	0	0	0	0.326448	0	0.261672	0	0	0	0	0	0	0.632125	0.721572	0	0.18336	0.440628	0.172122	0	0	0	0	0
HME1_PHIP	0.102856	0	0	0	0	0	0.219035	0	0.294241	0	0	0	0	0	0	0.687865	0.714991	0	0.169829	0.373993	0.161614	0	0	0	0	0
HME1_DMSO	0.121826	0	0	0	0	0	0.305241	0	0.337191	0	0	0	0	0	0	0.606473	0.719454	0	0.171158	0.406872	0.175438	0	0	0.057534	0	0
HME1_Untreated	0	0	0	0	0	0	0.376954	0	0	0	0	0	0	0	0	0.0951964	0	0	0	0.138099	0	0	0	0	0	0
Zymo_meth	1.04726	1.09325	1.06938	0.992067	1.0603	1.04084	1.07487	1.11785	1.08589	1.02224	1.08206	0.996789	1.16423	0.957499	1.00679	1.01172	0.992738	1.02985	1.07911	1.0893	0.961507	1.01938	1.03604	0.966232	1.00413	0.996846
Zymo_unmeth	0	0	0	0	0	0	0.192443	0	0	0	0	0	0	0	0	0	0	0	0	0	0	0	0	0	0	0
TKM (healthy control, human genomic DNA male)	0	0	0	0	0	0	0.16064	0	0	0	0	0	0	0	0	0	0	0	0	0	0	0	0	0	0	0
RKO	0.819724	0	0	0.859689	0	1.01926	0.155392	0.54483	1.01607	0	0	0	0	0	0	1.08987	0	0	0.997535	1.17734	0	0	0	1.08479	0	0.83508
